# Supplementary material for: Dimeric R25CPTH(1–34) activates the parathyroid hormone-1 receptor in vitro and stimulates bone formation in osteoporotic female mice
Source: eLife. 2025 Mar 28;13:RP97579. doi: 10.7554/eLife.97579 (PMC11952747; doi:10.7554/eLife.97579)
Supplement: Figure 1—source data 1. [file elife-97579-fig1-data1.zip]

Archive with 2 entries (2 files):
- anti-HSP90.tif
- anti-FLAG.tif
