# Supplementary material for: Dimeric R25CPTH(1–34) activates the parathyroid hormone-1 receptor in vitro and stimulates bone formation in osteoporotic female mice
Source: eLife. 2025 Mar 28;13:RP97579. doi: 10.7554/eLife.97579 (PMC11952747; doi:10.7554/eLife.97579)
Supplement: Figure 1—figure supplement 2—source data 2. [file elife-97579-fig1-figsupp2-data2.zip]

Archive with 1 entries (1 files):
- Figure supplement 2_Source data 2.tif
